# Supplementary material for: Aboveground Carbon Storage and Its Links to Stand Structure, Tree Diversity and Floristic Composition in South-Eastern Tanzania
Source: Ecosystems. 2017 Sep 6;21(4):740–54. doi: 10.1007/s10021-017-0180-6 (PMC6438643; doi:10.1007/s10021-017-0180-6)
Supplement: Supplementary file 1 — Supplementary material 1 (CSV 16 kb) [file 10021_2017_180_MOESM1_ESM.csv]

Local name	Species	Family	Plot	Plot_id	Group
Kialabachi	Unknown	Unknown	PSP	P6	High
Kiarabati	Unknown	Unknown	PSP	P6	High
Kichwa boma	Unknown	Unknown	Large	P6	High
Kichwa cha mbutuka	Unknown	Unknown	PSP	P6, P15	High
Kigwaya	Philenoptera wankieënsis	Fabaceae	PSP	P16, P9	Moderate
Kihubahuba	Unknown	Unknown	PSP	P19	Low
Kiimbiti	Unknown	Unknown	PSP	P20	High
Kikulo	Unknown	Unknown	PSP	P6	High
Kingonogo	Combretum apiculatum	Combretaceae	PSP & Large	P20, P22, P11, P12, P4, P16, P19, P23, P7, P9, P10, P13, P14, P15, P18, P17, P21, P24, P2, P3, P5	High, Moderate, Low
Kiruma	Acacia senegal	Fabaceae	PSP	P3	Low
Kitwatwe	Unknown	Unknown	PSP	P6	High
Kiumbaumba	Unknown	Unknown	PSP	P21	Moderate
Lugoe	Glycine wightii	Fabaceae	PSP	P22	High
Mbangangwaru	Unknown	Unknown	Large	P20, P8	High, Low
Mbarubaru	Croton dichogamus	Euphorbiaceae	PSP	P25, P5	High, Moderate
Mbimbwi	Unknown	Unknown	PSP	P6	High
Mbinji	Flacourtia indica	Flacourtiaceae	PSP	P6, P12, P9, P13, P14, P15, P18, P21, P5	High, Moderate
Mbubudu	Grewia conocarpa	Tiliaceae	PSP	P15, P21	High, Moderate
Mbula	Parinari curatellifolia	Chrysobalanaceae	Large	P15	High
Mbutuka	Rytigynia sp.	Unknown	PSP & Large	P6, P5	High, Moderate
Mbutuka	Unknown	Unknown	PSP & Large	P6, P5	High, Moderate
Mbwabwa	Unknown	Unknown	PSP	P22, P25	High
Mchachandu	Unknown	Unknown	PSP	P25	High
Mchaka	Unknown	Unknown	PSP	P6, P15	High
Mchecheta	Ormocarpum kirkii	Fabaceae	PSP	P14	Moderate
Mchekwa	Unknown	Unknown	PSP	P14	Moderate
Mchenamila	Burkea africana	Fabaceae	PSP	P6	High
Mchenga	Julbernardia globiflora	Fabaceae	PSP & Large	P20, P6, P11, P12, P16, P7, P9, P10, P14, P15, P18, P21, P24, P3, P8, P17	High, Moderate, Low
Mcherenje	Bridelia scleroneura	Euphorbiaceae	PSP & Large	P20, P22, P25, P16, P9, P15, P18, P24, P5	High, Moderate
Mchikichi	Elaeis guineensis	Arecaceae	PSP	P20	High
Mchongoma	Acacia nilotica	Fabaceae	PSP	P1, P21, P3	Low, Moderate
Mchumbu	Diospyros sp2.	Ebenaceae	PSP	P20	High
Mchungwapori	Strychos spinosa	Rutaceae	PSP	P6, P21	High, Moderate
Mchuyo	Terminalia sericea	Combretaceae	PSP	P16	Moderate
Mdaa	Diospyros fischeri	Ebenaceae	PSP	P22, P11, P12, P4, P16, P7, P9, P10, P13, P14, P15, P18, P17, P21, P24, P3	High, Moderate, Low
Mdamdam	Unknown	Unknown	PSP & Large	P16, P19, P7, P15, P17, P3, P20	Moderate, Low, High
Mdanga	Unknown	Unknown	PSP	P16	Moderate
Mdangadaila	Unknown	Unknown	PSP	P15	High
Mdimumwitu	Teclea nobilis	Rutaceae	PSP	P23	Moderate
Mdimupori	Suregada zanzibariensis	Euphorbiaceae	PSP & Large	P22, P25, P6, P1, P9, P5	High, Low, Moderate
Mdomolomo	Diospyros quiloensis	Ebenaceae	PSP & Large	P6, P8, P7, P9, P13, P3, P10, P2	High, Low, Moderate
Mdundu	Unknown	0	Large	P22	High
Mfupa wa kuku	Phyllanthus sp.	Euphorbiaceae	PSP	P22, P25	High
Mfuru	Vitex Payos	Lamiaceae	PSP	P20, P12, P8, P10, P14, P17	High, Moderate, Low
Mfuru jike	Unknown	Unknown	Large	P8	Low
Mfurudume	Vitex sp.	Lamiaceae	PSP & Large	P7, P21, P8	Moderate, Low
Mgamba	Cremaspora triflora	Rubiaceae	PSP & Large	P22, P25, P6, P3, P12	High, Low, Moderate
Mgeregere	Brachystegia bussei	Fabaceae	Large	P21	Moderate
Mgereta	Unknown	Unknown	PSP	P3	Low
Mgongo	Sclerocarya birrea	Anacardiaceae	PSP & Large	P12, P19, P23, P1, P24, P2, P8, P16, P7, P10, P13, P15, P18, P17	Moderate, Low, High
Mgulugai	Multidentia crassa	Rubiaceae	PSP	P20, P22, P6, P16, P15, P24, P5	High, Moderate
Mgunguti	Combretum adenogonium	Combretaceae	PSP	P6, P1, P14, P15	High, Low, Moderate
Mgwaya	Unknown	Unknown	PSP & Large	P20, P22, P25, P11, P13, P15, P18, P24, P2	High, Moderate, Low
Mhuba	Unknown	Unknown	PSP	P24	Moderate
Mjanda	Acacia reficiens	Fabaceae	PSP & Large	P20, P11, P12, P1, P9, P10, P13, P15, P24, P2, P16, P7, P18, P17	High, Moderate, Low
Mjegere	Unknown	Unknown	PSP & Large	P16, P14, P15	Moderate, High
Mjengaua	Ekebergia capensis	Meliaceae	PSP & Large	P22, P6, P12, P9, P25	High, Moderate
Mjombo	Brachystegia boehmii	Fabaceae	PSP & Large	P7, P24, P12, P16, P2	Moderate, Low
Mjongoo	Kigalia pinatta	Bignoniaceae	PSP	P12	Moderate
Mkaa	Heeria reticulata	Anacardiaceae	PSP	P12	Moderate
Mkakatale	Hugonia castaneifolia	Linaceae	PSP	P16, P7	Moderate
Mkala	Heeria reticulata	Anacardiaceae	PSP	P21	Moderate
Mkalukalu	Unknown	Unknown	Large	P17	Low
Mkamulamunda	Unknown	Unknown	PSP	P19, P1, P13, P18	Low, Moderate
Mkandaa	Ceriops tagal	Rhizophoraceae	PSP	P16	Moderate
Mkandala	Unknown	Unknown	PSP	P9	Moderate
Mkangaura	Unknown	Unknown	Large	P22	High
Mkarati	Burkea africana	Fabaceae	PSP & Large	P20, P22, P11, P4, P16, P19, P23, P7, P10, P14, P15, P18, P17, P24, P5, P6, P12, P21, P3	High, Low, Moderate
Mkasili	Phyllanthus maderaspatensis	Euphorbiaceae	PSP	P10	Moderate
Mkobla	Unknown	Unknown	PSP	P9	Moderate
Mkokobara	Lamprothamnus zanguebaricus	Rubiaceae	Large	P18	Moderate
Mkolora	Commiphora pilosa	Burseraceae	PSP	P22, P25, P6, P23, P1, P7, P9, P13, P14, P2	High, Moderate, Low
Mkolyongo	Grewia conocarpa	Tiliaceae	PSP	P25	High
Mkonge	Psychotria sp.	Rubiaceae	PSP	P22, P25	High
Mkongo	Afzelia quanzensis	Fabaceae	PSP & Large	P22, P25, P6, P9, P15, P21, P8, P14	High, Moderate, Low
Mkulakula	Diospyros sp1.	Ebenaceae	PSP & Large	P14, P23, P24	Moderate
Mkulo	Spirostachys africana	Euphorbiaceae	PSP	P6	High
Mkulukwanje	Unknown	Unknown	PSP	P8	Low
Mkumbi	Trachylobium verrucosum	Fabaceae	Large	P22	High
Mkumulaimba	Unknown	Unknown	Large	P25	High
Mkundekunde	Cassia abbreviata	Fabaceae	PSP	P1, P10, P2	Low, Moderate
Mkungu	Uvaria lucida	Annonaceae	PSP	P22, P25, P9, P14, P15, P21	High, Moderate
Mkungutanga	Unknown	Unknown	PSP & Large	P22, P7	High, Moderate
Mkuruti	Flueggea virosa	Euphorbiaceae	PSP & Large	P10, P20, P22, P8	Moderate, High, Low
Mkuyakuya	Ficus sp.	Moraceae	PSP	P22, P7	High, Moderate
Mkwaju	Tamarindus indica	Fabaceae	PSP & Large	P12, P8, P23, P7, P9, P15, P18, P24, P3, P20, P11, P10, P13, P17, P21, P2	Moderate, Low, High
Mkwanga	Acacia polyacantha	Fabaceae	PSP	P1	Low
Mkwichimbi	Manilkara discolor	Sapotaceae	PSP & Large	P25	High
Mlamakoa	Combretum molle	Combretaceae	PSP	P22, P25, P6, P12, P23, P10, P14, P15, P21	High, Moderate
Mlamakoa	Grewia microcarpa	Combretaceae	PSP	P22, P25, P6, P12, P23, P10, P14, P15, P21	High, Moderate
Mlewelewe	Cassia abbreviata	Fabaceae	PSP	P20, P22, P12, P8, P19, P1, P9, P13, P14, P15, P18, P21, P5	High, Moderate, Low
Mliawali	Senna singueana	Fabaceae	PSP	P8, P21	Low, Moderate
Mlindila	Unknown	Unknown	PSP & Large	P16, P11, P14, P18	Moderate, High
Mlindinda	Unknown	Unknown	PSP & Large	P12, P16, P3, P20, P11, P8, P7, P10, P14, P15, P18	Moderate, Low, High
Mlindinda	Unknown	Unknown	PSP & Large	P12, P16, P3, P20, P11, P8, P7, P10, P14, P15, P18	Moderate, Low, High
Mlipa deni	Unknown	Unknown	PSP	P20	High
Mlondondo	Xeroderris stuhlmannii	Fabaceae	PSP & Large	P20, P6, P11, P12, P16, P9, P13, P14, P15, P18, P21, P24, P7, P10, P5	High, Moderate
Mluwili	Unknown	Unknown	PSP	P25	High
Mmangangoi	Pericopsis angolensis	Fabaceae	PSP	P6	High
Mmuruti	Unknown	Unknown	Large	P25	High
Mnamawele	Unknown	Unknown	PSP	P25, P8	High, Low
Mnangu	Hymenaea verrucosa	Fabaceae	PSP & Large	P22, P25	High
Mndawa	Unknown	Unknown	PSP	P16, P7, P10, P14, P15	Moderate, High
Mndenda	Unknown	Unknown	PSP	P22	High
Mndundu	Cordyla africana	Fabaceae	PSP	P22	High
Mndungurushi	Unknown	Unknown	PSP	P6	High
Mnepa	Pteoleopsis myrtifolia	Combretaceae	PSP & Large	P20, P22, P25, P6, P11, P12, P8, P16, P7, P9, P10, P13, P14, P15, P18, P21, P24, P5	High, Moderate, Low
Mng'odoka	Xeromphis obovata	Verbenaceae	PSP	P16	Moderate
Mng'oloya	Unknown	Unknown	PSP	P16	Moderate
Mngachi	Unknown	Unknown	PSP	P22	High
Mngereta	Unknown	Unknown	PSP	P25, P11, P16, P18, P5	High, Moderate
Mngonogo	Sclerocarya birrea	Anacardiaceae	PSP	P7	Moderate
Mngulunguya	Strychnos cocculoides	Rubiaceae	PSP & Large	P20, P25, P6, P11, P12, P16, P23, P9, P10, P14, P15, P21, P3, P7, P18, P2, P5	High, Moderate, Low
Mngulunguya	Vangueria infausta	Rubiaceae	PSP & Large	P20, P25, P6, P11, P12, P16, P23, P9, P10, P14, P15, P21, P3, P7, P18, P2, P5	High, Moderate, Low
Mnguya	Unknown	Unknown	Large	P7	Moderate
Mnidu	Unknown	Unknown	PSP	P6	High
Mnindi	Unknown	Unknown	PSP	P21	Moderate
Mnindila	Combretum binderianum	Combretaceae	PSP & Large	P16, P14, P15, P21, P19, P18	Moderate, High, Low
Mninga	Pterocarpus angolensis	Fabaceae	PSP	P20, P11, P12, P16, P7, P9, P10, P13, P15, P18, P21, P24	High, Moderate
Mningabonde	Pterocarpus tinctorius	Fabaceae	Large	P24	Moderate
Mningajangwa	Pterocarpus angolensis	Fabaceae	Large	P20, P22, P12, P8, P16, P7, P9, P10, P13, P14, P15, P18, P21, P3	High, Moderate, Low
Mnjale	Unknown	Unknown	PSP	P16	Moderate
Mnungamo	Ochna holstii	Ochnaceae	PSP	P22, P11, P12, P8, P16, P7, P9, P10, P13, P14, P15, P18, P21, P24, P3	High, Moderate, Low
Mnungu	Zanthoxylum spp	Rutaceae	PSP	P6, P23	High, Moderate
Mnungwiji	Unknown	Unknown	Large	P22	High
Mnunji	Grewia holstii	Tiliaceae	PSP	P22	High
Mnuwili	Balanites maughamii	Balanitaceae	Large	P20	High
Mnyenye	Acacia nilotica	Fabaceae	PSP	P20, P25, P4, P8, P19, P9, P13	High, Low, Moderate
Mpalakacha	Unknown	Unknown	PSP	P25, P9	High, Moderate
Mpalanganga	Margaritaria sp.	Euphorbiaceae	PSP	P20, P22, P11, P13, P18	High, Moderate
Mpalapala	Margaritaria discoides	Euphorbiaceae	PSP	P6, P12, P4, P16, P19, P23, P14, P15, P21, P24	High, Moderate, Low
Mpane	Unknown	Unknown	PSP	P22	High
Mpangapanga	Millettia stuhlmannii	Fabaceae	PSP & Large	P20, P25, P6, P11, P12, P16, P7, P10, P14, P15, P21, P5, P8	High, Moderate, Low
Mperapori	Psidium sp3.	Myrtaceae	PSP	P6	High
Mperema	Psidium sp2.	Myrtaceae	PSP	P21	Moderate
Mpikicha	Unknown	Unknown	PSP	P3	Low
Mpilipili	Sorindeia spp.	Anacardiaceae	PSP	P12	Moderate
Mpingo	Dalbergia melanoxylon	Fabaceae	PSP & Large	P12, P8, P19, P23, P1, P7, P9, P10, P13, P15, P24, P3, P20, P16, P2	Moderate, Low, High
Mpinji	Ximenia caffra	Olacaceae	PSP	P16	Moderate
Mporoto	Ficus sansibarica	Moraceae	PSP	P22	High
Mpugupugu	Markhamia obtusifolia	Bignoniaceae	PSP & Large	P20, P22, P25, P6, P16, P5	High, Moderate
Mpupulu	Tragia brevipes	Euphorbiaceae	PSP	P22	High
Mpweke	Diospyros squarrosa	Ebenaceae	PSP	P21	Moderate
Mpwesapwesa	Unknown	Unknown	PSP	P25	High
Mpwipwi	Lannea stuhlmannii	Anacardiaceae	PSP & Large	P16, P13, P14, P15, P18, P21, P3, P23, P7	Moderate, High, Low
Mrangirangi	Unknown	Unknown	PSP	P7, P3	Moderate, Low
Msagawi	Spirostachys africana	Euphorbiaceae	PSP	P1, P9, P13, P3	Low, Moderate
Msakala	Fluggea virosa	Euphorbiaceae	PSP & Large	P19, P17, P8, P15	Low, High
Msekese	Bauhinia petersiana	Fabaceae	PSP & Large	P4, P8, P19, P3, P2	Low
Msekeseke	Bobgunnia madagascariensis	Fabaceae	PSP & Large	P22, P1, P7, P18, P16, P3	High, Low, Moderate
Msekeseke dume	Bobgunnia madagascariensis	Fabaceae	Large	P16	Moderate
Msenjele	Acacia nigrescens	Fabaceae	PSP & Large	P12, P19, P23, P9, P10, P21, P24, P2, P20, P4, P18, P17	Moderate, Low, High
Mserekete	Unknown	Unknown	PSP	P20, P22, P11, P9, P18	High, Moderate
Msikiti	Unknown	Unknown	Large	P25	High
Msofu	Uvaria kirkii	Annonaceae	PSP	P22, P25, P6, P21	High, Moderate
Msolo	Pseudolachnostylis maprouneifolia	Euphorbiaceae	PSP & Large	P20, P22, P11, P12, P4, P16, P9, P10, P13, P14, P15, P18, P17, P21, P24, P5, P8, P7	High, Moderate, Low
Msosonga	Euphorbia nyikae	Euphorbiaceae	PSP	P22, P25	High
Msufi	Ceiba pentandra	Malvaceae	PSP	P25	High
Msufi pori	Bombax rhodognaphalon	Bombacaceae	PSP & Large	P25, P22	High
Mswaki	Salvadora persica	Salvadoraceae	PSP	P12, P23	Moderate
Mtachi	Diospyros mespiliformis	Ebenaceae	PSP & Large	P22, P6, P15, P3, P9, P21, P24	High, Low, Moderate
Mtandandumbili	Markhamia sp1.	Bignoniaceae	PSP	P22, P25, P6, P12, P15, P21	High, Moderate
Mtandawala	Markhamia sp2.	Bignoniaceae	PSP	P25	High
Mtandi	Brachystegia tamarindoides	Fabaceae	PSP & Large	P8, P5	Low, Moderate
Mtanga	Albizia amara	Fabaceae	PSP & Large	P6, P1, P18	High, Low, Moderate
Mtapisho	Unknown	Unknown	PSP	P20, P11	High
Mtatu	Allophylus africanus	Sapindaceae	PSP	P6, P9, P24	High, Moderate
Mtau	Swartzia madagascariensis	Fabaceae	PSP	P16	Moderate
Mtekanymbu	Unknown	Unknown	Large	P16	Moderate
Mtele	Maytenus senegalensis	Celastraceae	PSP & Large	P25, P19, P23, P24, P7	High, Low, Moderate
Mtene	Ricinodendron gracilior	Euphorbiaceae	Large	P22, P25	High
Mtete	Hymenocardia ulmoides	Euphorbiaceae	PSP & Large	P22, P25, P6, P19, P9, P14, P15, P21, P3	High, Low, Moderate
Mtetemtete	Unknown	Unknown	PSP	P1	Low
Mtomoni	Diplorhynchus condylocarpon	Apocynaceae	PSP & Large	P20, P22, P6, P11, P12, P16, P1, P7, P9, P10, P13, P14, P15, P18, P21, P24, P5	High, Moderate, Low
Mtondo	Julbernardia paniculata	Fabaceae	PSP & Large	P7, P12	Moderate
Mtondoo	Brachystegia spiciformis	Fabaceae	PSP & Large	P20, P12, P16, P3, P6, P11, P10, P14, P15, P18, P21	High, Moderate, Low
Mtonga	Strychnos sp2.	Loganiaceae	PSP	P16	Moderate
Mtongatonga	Strychnos cocculoides	Loganiaceae	PSP	P16, P3	Moderate, Low
Mtopetope	Annona senegalensis	Annonaceae	PSP	P20, P4, P1, P13, P18, P5	High, Low, Moderate
Mtopilibowile	Unknown	Unknown	Large	P16	Moderate
Mtotolo	Unknown	Unknown	PSP	P14	Moderate
Mtukuli	Boscia salicifolia	Capparaceae	Large	P18	Moderate
Mtumbui	Unknown	Unknown	Large	P23, P24	Moderate
Mtumbwi	Unknown	Unknown	PSP & Large	P12, P23, P10, P7, P13, P2	Moderate, Low
Muhani	Dodonaea viscosa	Sapindaceae	Large	P3	Low
Muhiru	Vangueria acutiloba	Rubiaceae	PSP	P6, P10, P14	High, Moderate
Muhuba	Unknown	Unknown	PSP	P7, P10, P21, P3	Moderate, Low
Muhungo	Acacia campylacantha	Fabaceae	PSP & Large	P20, P4, P8, P16, P19, P7, P9, P13, P21, P24, P3	High, Low, Moderate
Mwalita	Ehretia sp.	Boraginaceae	PSP	P22, P25, P11	High
Mwembeti	Unknown	Unknown	Large	P20, P24	High, Moderate
Myombo	Brachystegia spiciformis	Fabaceae	PSP & Large	P12, P4, P7, P9, P10, P13, P18, P24, P11, P8, P16, P15, P17, P3	Moderate, Low, High
Mzambarau pori	Syzygium guineense	Myrtaceae	PSP & Large	P25, P8, P22	High, Low
Mzigozigo	Isolona sp.	Unknown	Large	P7	Moderate
Nakapweo	Crosspteryx febifuga	Rubiaceae	PSP & Large	P11, P12, P8, P16, P19, P10, P13, P14, P15, P18, P17, P21, P2, P3	High, Moderate, Low
Njembe	Unknown	Unknown	Large	P5	Moderate
Uwindi	Acacia sp.	Fabaceae	PSP	P6	High
